# Supplementary material for: Diversity and Dispersal of Fungi Along a Subtropical Land‐to‐Sea Continuum
Source: Environ Microbiol Rep. 2026 Apr 3;18(2):e70297. doi: 10.1111/1758-2229.70297 (PMC13052330; doi:10.1111/1758-2229.70297)
Supplement: Supplementary file 2 — Data S2: Table of the quantification of sample sequencing completeness. [file EMI4-18-e70297-s002.xlsx]

## Sheet: coverage
SampleID	SampleCoverage	TotalAbundance_Raw	TotalAbundance_CSS
GL001E__G2655	0.871213	2690	2408
GL001E__G2664	0.980843	4633	4428
GL001E__G2677	0.766216	1825	1588
GL001E__G2700	0.960373	6356	5892
GL001E__G2749	0.921059	1309	1175
GL001E__G2755	1	481	391
GL001E__S391	0.892869	1930	1704
GL001E__S392	0.881712	881	819
GL001E__S400	0.871767	2527	2241
GL001E__S726	0.944591	2787	2658
GL002E__S170	0.989066	7555	7234
GL002E__S317	0.755261	1835	1640
GL004E__G2653	0.673432	1001	828
GL004E__G2657	0.95733	2814	2586
GL004E__G2658	0.933382	1285	1125
GL004E__G2659	0.917289	2728	2205
GL004E__G2660	0.976828	1132	988
GL004E__G2661	0.81806	1337	1086
GL004E__G2662	0.592205	1872	1736
GL004E__G2663	0.972949	3117	3042
GL004E__G2666	0.975669	3875	3803
GL004E__G2667	0.932084	5847	5438
GL004E__G2669	0.925268	7023	6639
GL004E__G2674	0.935214	3969	3404
GL004E__G2675	0.930748	5839	4964
GL004E__G2676	0.980226	5249	4999
GL004E__G2678	0.938354	4981	4601
GL004E__G2679	0.91788	4544	4077
GL004E__G2728	0.987997	3695	3666
GL004E__G2729	0.976972	4971	4752
GL004E__G2730	0.917294	874	835
GL004E__G2732	0.972484	3069	2783
GL004E__G2733	1	5006	4463
GL004E__G2734	0.988897	1071	907
GL004E__G2735	0.921612	2773	2582
GL004E__G2736	0.942105	4942	4622
GL004E__G2737	0.952675	4234	4037
GL004E__G2738	0.973693	3680	3390
GL004E__G2739	0.932479	4542	4372
GL004E__G2740	0.994623	2246	2092
GL004E__G2741	0.953869	2198	2113
GL004E__G2742	0.919881	4849	4434
GL004E__G2743	0.942706	5512	5096
GL004E__G2744	0.875899	1242	1139
GL004E__G2745	0.911804	2709	2525
GL004E__G2747	0.927245	2948	2694
GL004E__G2748	0.876344	1177	1059
GL004E__G2750	0.820763	690	588
GL004E__G2751	0.873138	2050	1792
GL004E__G2754	0.950617	1243	1092
GL004E__S1070	0.980141	4313	4183
GL004E__S1071	0.913122	2807	2662
GL004E__S1072	0.915086	3275	3138
GL004E__S1073	0.942966	2574	2471
GL004E__S1074	0.955141	3413	3256
GL004E__S1075	0.95708	878	844
GL004E__S1076	0.957513	3292	3111
GL004E__S168	1	9299	8898
GL004E__S169	0.967711	4339	4097
GL004E__S171	0.970085	3182	3088
GL004E__S172	0.985995	1438	1297
GL004E__S204	0.92414	1375	1203
GL004E__S205	0.960244	2167	2084
GL004E__S206	0.932213	3618	3227
GL004E__S207	0.977865	10074	9473
GL004E__S318	0.929524	1542	1333
GL004E__S319	0.934451	2322	1990
GL004E__S320	0.894309	1899	1781
GL004E__S321	0.969167	2852	2716
GL004E__S384	0.95986	3406	3246
GL004E__S385	0.99024	14022	13417
GL004E__S386	0.988989	5594	5391
GL004E__S387	0.954099	4514	4145
GL004E__S388	0.83431	1256	1146
GL004E__S389	0.783704	1544	1430
GL004E__S390	0.908493	2522	2305
GL004E__S399	0.966722	6179	5591
GL004E__S401	0.892966	977	871
GL004E__S402	0.969082	3351	3002
GL004E__S403	0.961646	5576	4902
GL004E__S404	0.95039	4605	4218
GL004E__S707	0.936374	6191	5314
GL004E__S727	0.967482	9628	9006
GL020E__S1077	0.984683	3115	2811
GL020E__S1078	0.872719	2202	2017
GL020E__S1093	0.95142	1700	1514
GL020E__S1094	0.928718	5699	5357
GL020E__S1095	0.915374	1633	1463
GL020E__S1097	0.926007	3250	2914
GL020E__S1098	0.928049	4617	4240
GL020E__S1099	0.963843	3387	3148
GL021__G2755XZ	1	440	435
GL023__G2657	0.918282	2770	2597
GL023__G2658	0.818589	2350	2116
GL023__G2660	0.925946	3223	2979
GL023__G2661	0.682898	1756	1463
GL023__G2662	0.843433	1398	1268
GL023__G2663	0.985718	2028	1911
GL023__G2664	0.924221	1493	1372
GL023__G2666	0.934759	1657	1618
GL023__G2676	0.990917	2894	2814
GL023__G2677	0.898261	1670	1435
GL023__G2678	0.91025	3105	2938
GL023__G2728	0.934064	2607	2535
GL023__G2729	0.929082	2331	2223
GL023__G2730	0.956893	2249	2163
GL023__G2732	0.911601	1438	1319
GL023__G2735	0.901397	2243	2060
GL023__G2736	0.821348	1075	962
GL023__G2737	0.98225	1876	1760
GL023__G2739	0.914538	3175	3004
GL023__G2740	0.998241	4153	4034
GL023__G2741	0.98959	3968	3874
GL023__G2742	0.906313	4877	4466
GL023__G2744	0.906572	1886	1723
GL023__G2745	0.957696	5356	4971
GL023__G2749	0.917133	2662	2406
GL023__G2750	0.922133	1359	1222
GL023__G2755	0.849463	2619	2290
GL023__S1070	0.912426	1655	1536
GL023__S1071	0.97506	3974	3785
GL023__S1072	0.91782	3339	3126
GL023__S1073	0.965512	3262	3102
GL023__S1074	0.984558	3230	3025
GL023__S1075	0.928913	2036	1919
GL023__S1076	0.979575	2731	2575
GL023__S1078	0.996971	1183	1082
GL023__S1095	0.90396	863	765
GL023__S171	0.989441	2764	2701
GL023__S172	0.93036	3298	3149
GL023__S204	0.959281	2908	2676
GL023__S205	0.973488	1920	1768
GL023__S206	0.924883	2225	2072
GL023__S317	0.858782	2703	2373
GL023__S318	0.881235	2684	2525
GL023__S319	0.899665	3325	3023
GL023__S320	0.929257	3221	3040
GL023__S321	0.924051	3042	2819
GL023__S384	0.91867	1546	1450
GL023__S386	0.948218	2692	2564
GL023__S387	0.853883	1961	1803
GL023__S388	0.8961	3417	3201
GL023__S389	0.718955	1036	957
GL023__S390	0.883054	3179	2909
GL023__S392	0.884317	2924	2799
GL023__S393	0.960042	2181	2124
GL023__S400	0.896093	3126	2765
GL023__S401	0.966463	3519	3319
GL023__S402	0.911344	1909	1808
GL023__S404	0.949475	3621	3364
GL023__S726	0.959663	3989	3773
GL032__G2755XZ	1	963	952
GL040__S1283a	0.972213	6235	6059
GL040__S1283b	0.958237	8251	8054
GL040__S1284a	0.926616	5691	5510
GL040__S1284b	0.952192	9748	9474
GL040__S1285a	0.958146	2866	2751
GL040__S1285b	0.976896	10038	9852
GL040__S1286a	0.952083	3087	2924
GL040__S1286b	0.914553	5282	4935
GL040__S1287a	0.957485	5147	5054
GL040__S1287b	0.928672	4346	4198
GL040__S1288a	0.94063	5368	5168
GL040__S1288b	0.898137	3499	3339
GL045g__S727	0.938908	3553	3400
NewCal1__Pi_A1	0.930077	6144	5765
NewCal1__Pi_A2	0.963515	6506	6162
NewCal1__Pi_A3	0.968417	7770	7409
NewCal1__Pi_B1	0.932606	4688	4345
NewCal1__Pi_B2	0.880865	1648	1562
NewCal1__Pi_B3	0.859297	2269	2080
NewCal1__Pi_C1	0.957948	4408	4216
NewCal1__Pi_C2	0.932684	4870	4664
NewCal1__Pi_C3	0.92376	199	180
NewCal1__Pi_D1	0.868226	1309	1187
NewCal1__Pi_D2	0.925812	1235	1098
NewCal1__Pi_D3	0.907941	5597	5292
NewCal1__Pi_E1	0.966323	1944	1854
NewCal1__Pi_E2	0.984775	1829	1728
NewCal1__Pi_E3	0.929964	4986	4528
NewCal1__Pi_F1	0.886936	5342	4947
NewCal1__Pi_F2	0.889617	4265	4027
NewCal1__Pi_F3	0.800538	553	492
NewCal1__Pi_G1	0.939872	8853	8451
NewCal1__Pi_G2	0.935753	5718	5421
NewCal1__Pi_G3		2
NewCal1__Pi_H1	0.873409	3980	3634
NewCal1__Pi_H2	0.89836	7260	6548
NewCal1__Pi_H3	0.85629	3161	2936
NewCal1__Pi_I1	0.899656	4657	4153
NewCal1__Pi_I2	0.943847	6927	6546
NewCal1__Pi_I3	0.887483	7184	6471
NewCal1__Pi_J1	0.937662	2332	2128
NewCal1__Pi_J2	0.953539	3938	3839
NewCal1__Pi_J3	0.927261	714	677
NewCal1__Pi_K1	0.900303	2706	2433
NewCal1__Pi_K2	0.774432	297	261
NewCal1__Pi_K3	0.935065	6035	5681
NewCal1__SEAS1P1	0.981488	6896	6870
NewCal1__SEAS1P11	0.907403	4078	3921
NewCal1__SEAS1P30	0.952436	6567	6428
NewCal1__SEAS1P39	0.920471	846	826
NewCal1__SEAS2P12	0.973214	4520	4344
NewCal1__SEAS2P2	1	2455	2437
NewCal1__SEAS2P31	0.893792	876	847
NewCal1__SEAS2P40	0.955879	3053	2976
NewCal1__SEAS3P13	0.975634	3718	3643
NewCal1__SEAS3P3	0.992968	1620	1604
NewCal1__SEAS3P32	0.949302	4968	4886
NewCal1__SEAS3P41	0.963239	3702	3605
NewCal1__SEAS4P14	0.936882	5952	5857
NewCal1__SEAS4P33	0.958661	4341	4256
NewCal1__SEAS4P4	0.961748	2615	2601
NewCal1__SEAS4P42	0.854501	1493	1376
NewCal1__SEAS7P18	0.97155	4503	4328
NewCal1__SEAS7P36	0.912041	5552	5401
NewCal1__SEAS7P45	0.90352	2019	1979
NewCal1__SEAS7P8	0.96291	1207	1195
NewCal1__SEAS8P19	0.948531	3451	3293
NewCal1__SEAS8P37	0.942199	4135	4059
NewCal1__SEAS8P46	0.897351	3304	3223
NewCal1__SEAS8P9	0.964834	824	814
NewCal1__SEAS9P10	0.966298	2879	2853
NewCal1__SEAS9P20	0.926091	4736	4461
NewCal1__SEAS9P38	0.844717	883	772
NewCal1__SEBSD01P1	0.967393	5073	4962
NewCal1__SEBSD01P2	0.972298	8758	8391
NewCal1__SEBSD01P3	0.968216	6957	6690
NewCal1__SEBSD01P4	0.985011	3749	3681
NewCal1__SEBSD01P5	0.966314	9932	9518
NewCal1__SEBSD01P6	0.995036	2671	2639
NewCal1__SEBSD03P11	0.977066	4654	4276
NewCal1__SEBSD03P12		4	1
NewCal1__SEBSD04P13	0.992814	10409	10338
NewCal1__SEBSD04P14	0.948323	7952	7787
NewCal1__SEBSD04P15	0.95065	4486	4376
NewCal1__SEBSD06P19	0.994735	17835	17682
NewCal1__SEBSD06P20	0.945558	4783	4637
NewCal1__SEBSD06P21	0.922401	4322	4215
NewCal1__SEBSD07P22	0.977082	3588	3558
NewCal1__SEBSD07P23	0.971868	4277	4143
NewCal1__SEBSD07P24	0.813694	232	222
NewCal1__SEBSD08P25	0.998839	14767	14697
NewCal1__SEBSD08P26	0.965569	4097	4027
NewCal1__SEBSD08P27	0.975043	6082	5999
NewCal1__SEBSD10P32	0.944336	6041	5856
NewCal1__SEBSD10P33	0.936165	5318	5172
NewCal1__SEBSD11P35	0.993807	3579	3524
NewCal1__SEBSD11P36	0.971018	6248	6168
NewCal1__SEBSD11P37	0.923151	3329	3260
NewCal1__SEBSD14P44	0.972038	1378	1353
NewCal1__SEBSD14P45	0.918878	4495	4386
NewCal1__SEBSD14P46	0.698225	99	92
NewCal1__SEBSD17P54	0.974093	6852	6763
NewCal1__SEBSD17P55	0.545734	224	216
NewCal1__SEBSD17P56	0.960559	3176	3059
NewCal1__SECS1P1	0.979705	4122	4054
NewCal1__SECS1P2	0.965168	2947	2821
NewCal1__SECS1P3	0.939373	4317	4183
NewCal1__SECS2P4	0.992013	3804	3715
NewCal1__SECS2P5	0.937549	4100	3929
NewCal1__SECS2P6	0.952858	2664	2553
NewCal1__SECS2P7	0.849671	2678	2544
NewCal1__SECS3P10	0.894365	2926	2817
NewCal1__SECS3P8	0.964013	5391	5279
NewCal1__SECS3P9	0.952833	4032	3948
NewCal1__SECS4P20	0.953984	845	825
NewCal1__SECS4P21	0.857396	1896	1793
NewCal1__SECS4P22	0.894395	3317	3206
NewCal1__SECS7P11	0.97271	4067	4016
NewCal1__SECS7P12	0.805044	2145	2032
NewCal1__SECS7P13	0.917643	4500	4311
NewCal1__SECS8P14	0.993132	5521	5466
NewCal1__SECS8P15	0.982022	2750	2681
NewCal1__SECS8P16	0.929186	4080	4003
NewCal1__SECS9P17	0.993122	5695	5679
NewCal1__SECS9P18	0.961079	3665	3616
NewCal1__SECS9P19	0.896909	2305	2263
