# Supplementary material for: Diversity and Dispersal of Fungi Along a Subtropical Land‐to‐Sea Continuum
Source: Environ Microbiol Rep. 2026 Apr 3;18(2):e70297. doi: 10.1111/1758-2229.70297 (PMC13052330; doi:10.1111/1758-2229.70297)
Supplement: Supplementary file 3 — Data S3: Table of the 445 genera/species with their functional annotations (habitat and primary lifestyle). [file EMI4-18-e70297-s003.csv]

Genus	Species	Habitat_template	primary_lifestyle
g__Neptunomyces		aquatic
g__Pendulichytrium		freshwater	algal_parasite
g__Zygophlyctis		freshwater	algal_parasite
g__Aquanectria	s__penicillioides	freshwater	litter_saprotroph
g__Fimicolochytrium	s__alabamae	freshwater	pollen_saprotroph
g__Aureobasidium	s__melanogenum	freshwater	sooty_mold
g__Neoroussoella	s__leucaenae	freshwater	wood_saprotroph
g__Dinomyces	s__arenysensis	marine	algal_parasite
g__Dinomyces		marine	algal_parasite
g__Halocrusticida	s__parasitica	marine	animal_parasite
g__Hortaea	s__werneckii	marine	animal_parasite
g__Haliphthoros		marine	animal_parasite
g__Halocrusticida		marine	animal_parasite
g__Halodaphnea		marine	animal_parasite
g__Oblongichytrium		marine	animal_parasite
g__Symmetrospora	s__marina	marine	epiphyte
g__Aureobasidium	s__pullulans	marine	sooty_mold
g__Coronopapilla		marine	wood_saprotroph
g__Sedecimiella		marine	wood_saprotroph
g__Archerella		non_aquatic	algal_ectosymbiont
g__Tolypocladium	s__album	non_aquatic	animal_parasite
g__Metarhizium	s__anisopliae	non_aquatic	animal_parasite
g__Metacordyceps	s__chlamydosporia	non_aquatic	animal_parasite
g__Lecanicillium	s__coprophilum	non_aquatic	animal_parasite
g__Trichosporon	s__faecale	non_aquatic	animal_parasite
g__Hannaella	s__kunmingensis	non_aquatic	animal_parasite
g__Tolypocladium	s__tropicale	non_aquatic	animal_parasite
g__Haptocillium		non_aquatic	animal_parasite
g__Parengyodontium		non_aquatic	animal_parasite
g__Tolypocladium		non_aquatic	animal_parasite
g__Ascodesmis	s__sphaerospora	non_aquatic	dung_saprotroph
g__Apodus		non_aquatic	dung_saprotroph
g__Pisolithus	s__albus	non_aquatic	ectomycorrhizal
g__Rhizopogon	s__fuscorubens	non_aquatic	ectomycorrhizal
g__Suillus	s__luteus	non_aquatic	ectomycorrhizal
g__Pisolithus	s__microcarpus	non_aquatic	ectomycorrhizal
g__Rhizopogon	s__pseudoroseolus	non_aquatic	ectomycorrhizal
g__Wilcoxina	s__rehmii	non_aquatic	ectomycorrhizal
g__Rhizopogon	s__verii	non_aquatic	ectomycorrhizal
g__Rhizopogon	s__villosulus	non_aquatic	ectomycorrhizal
g__Amphinema		non_aquatic	ectomycorrhizal
g__Inocybe		non_aquatic	ectomycorrhizal
g__Rhizopogon		non_aquatic	ectomycorrhizal
g__Sphaerosoma		non_aquatic	ectomycorrhizal
g__Tomentella		non_aquatic	ectomycorrhizal
g__Jaminaea	s__rosea	non_aquatic	epiphyte
g__Ruinenia		non_aquatic	epiphyte
g__Endomelanconiopsis	s__endophytica	non_aquatic	foliar_endophyte
g__Pyrenochaetopsis	s__paucisetosa	non_aquatic	foliar_endophyte
g__Pyrenochaetopsis	s__terricola	non_aquatic	foliar_endophyte
g__Dokmaia		non_aquatic	foliar_endophyte
g__Pseudoacrodictys		non_aquatic	foliar_endophyte
g__Pyrenochaetopsis		non_aquatic	foliar_endophyte
g__Dactylospora		non_aquatic	lichen_parasite
g__Peltigera	s__aphthosa	non_aquatic	lichenized
g__Melanelixia	s__fuliginosa	non_aquatic	lichenized
g__Platismatia	s__glauca	non_aquatic	lichenized
g__Lobaria	s__isidiophora	non_aquatic	lichenized
g__Peltigera	s__praetextata	non_aquatic	lichenized
g__Parmelia	s__sulcata	non_aquatic	lichenized
g__Canoparmelia		non_aquatic	lichenized
g__Cladonia		non_aquatic	lichenized
g__Dermatocarpon		non_aquatic	lichenized
g__Dirinaria		non_aquatic	lichenized
g__Heterodermia		non_aquatic	lichenized
g__Hypogymnia		non_aquatic	lichenized
g__Parmotrema		non_aquatic	lichenized
g__Phyllopsora		non_aquatic	lichenized
g__Punctelia		non_aquatic	lichenized
g__Cladosporium	s__aciculare	non_aquatic	litter_saprotroph
g__Geastrum	s__albonigrum	non_aquatic	litter_saprotroph
g__Leucaenicola	s__aseptata	non_aquatic	litter_saprotroph
g__Robillarda	s__australiana	non_aquatic	litter_saprotroph
g__Sistotrema	s__brinkmannii	non_aquatic	litter_saprotroph
g__Mycena	s__citrinomarginata	non_aquatic	litter_saprotroph
g__Choanephora	s__cucurbitarum	non_aquatic	litter_saprotroph
g__Byssonectria	s__fusispora	non_aquatic	litter_saprotroph
g__Nigrospora	s__hainanensis	non_aquatic	litter_saprotroph
g__Clitopilus	s__hobsonii	non_aquatic	litter_saprotroph
g__Lacrymaria	s__lacrymabunda	non_aquatic	litter_saprotroph
g__Nigrospora	s__lacticolonia	non_aquatic	litter_saprotroph
g__Uwebraunia	s__musae	non_aquatic	litter_saprotroph
g__Cadophora	s__orchidicola	non_aquatic	litter_saprotroph
g__Teichospora	s__parva	non_aquatic	litter_saprotroph
g__Lycoperdon	s__pratense	non_aquatic	litter_saprotroph
g__Nigrospora	s__sphaerica	non_aquatic	litter_saprotroph
g__Chalara		non_aquatic	litter_saprotroph
g__Circinotrichum		non_aquatic	litter_saprotroph
g__Geastrum		non_aquatic	litter_saprotroph
g__Gymnopus		non_aquatic	litter_saprotroph
g__Hymenotorrendiella		non_aquatic	litter_saprotroph
g__Magnibotryascoma		non_aquatic	litter_saprotroph
g__Omnidemptus		non_aquatic	litter_saprotroph
g__Perthomyces		non_aquatic	litter_saprotroph
g__Phaeosphaeria		non_aquatic	litter_saprotroph
g__Phialea		non_aquatic	litter_saprotroph
g__Plectania		non_aquatic	litter_saprotroph
g__Robillarda		non_aquatic	litter_saprotroph
g__Sistotrema		non_aquatic	litter_saprotroph
g__Piptocephalis	s__curvata	non_aquatic	mycoparasite
g__Trichoderma	s__harzianum	non_aquatic	mycoparasite
g__Papiliotrema	s__laurentii	non_aquatic	mycoparasite
g__Tzeanania	s__taiwanensis	non_aquatic	mycoparasite
g__Trichoderma	s__zayuense	non_aquatic	mycoparasite
g__Sirobasidium		non_aquatic	mycoparasite
g__Tetragoniomyces		non_aquatic	mycoparasite
g__Candolleomyces	s__cacao	non_aquatic
g__Alboefibula	s__gracilis	non_aquatic
g__Tulosesus	s__hiascens	non_aquatic
g__Pseudophialocephala	s__humicola	non_aquatic
g__Tyroliella	s__pseudozygospora	non_aquatic
g__Saccharomyces	s__cerevisiae	non_aquatic	nectar/tap_saprotroph
g__Geotrichum	s__europaeum	non_aquatic	nectar/tap_saprotroph
g__Kazachstania	s__hellenica	non_aquatic	nectar/tap_saprotroph
g__Hanseniaspora	s__opuntiae	non_aquatic	nectar/tap_saprotroph
g__Kurtzmaniella	s__railenensis	non_aquatic	nectar/tap_saprotroph
g__Wickerhamiella		non_aquatic	nectar/tap_saprotroph
g__Strelitziana	s__africana	non_aquatic	plant_pathogen
g__Ochropsora	s__ariae	non_aquatic	plant_pathogen
g__Microstroma	s__bacarum	non_aquatic	plant_pathogen
g__Gibberella	s__baccata	non_aquatic	plant_pathogen
g__Graphium	s__basitruncatum	non_aquatic	plant_pathogen
g__Anthracocystis	s__caledonica	non_aquatic	plant_pathogen
g__Curvularia	s__caricae-papayae	non_aquatic	plant_pathogen
g__Fusarium	s__chlamydosporum	non_aquatic	plant_pathogen
g__Ganoderma	s__cocoicola	non_aquatic	plant_pathogen
g__Ilyonectria	s__crassa	non_aquatic	plant_pathogen
g__Cercospora	s__cypericola	non_aquatic	plant_pathogen
g__Lasiodiplodia	s__egyptiaca	non_aquatic	plant_pathogen
g__Graphium	s__euwallaceae	non_aquatic	plant_pathogen
g__Ganoderma	s__gibbosum	non_aquatic	plant_pathogen
g__Pseudomicrostroma	s__glucosiphilum	non_aquatic	plant_pathogen
g__Pallidocercospora	s__heimii	non_aquatic	plant_pathogen
g__Aplosporella	s__hesperidica	non_aquatic	plant_pathogen
g__Pestalotiopsis	s__longiseta	non_aquatic	plant_pathogen
g__Fusarium	s__nematophilum	non_aquatic	plant_pathogen
g__Ganoderma	s__orbiforme	non_aquatic	plant_pathogen
g__Phytopythium	s__palingenes	non_aquatic	plant_pathogen
g__Pseudopithomyces	s__palmicola	non_aquatic	plant_pathogen
g__Aplosporella	s__prunicola	non_aquatic	plant_pathogen
g__Campylocarpon	s__pseudofasciculare	non_aquatic	plant_pathogen
g__Synchytrium	s__psophocarpi	non_aquatic	plant_pathogen
g__Sclerotinia	s__sclerotiorum	non_aquatic	plant_pathogen
g__Colletotrichum	s__siamense	non_aquatic	plant_pathogen
g__Fusarium	s__solani	non_aquatic	plant_pathogen
g__Epicoccum	s__sorghinum	non_aquatic	plant_pathogen
g__Curvularia	s__spicifera	non_aquatic	plant_pathogen
g__Cordana	s__terrestris	non_aquatic	plant_pathogen
g__Allophoma		non_aquatic	plant_pathogen
g__Meira		non_aquatic	plant_pathogen
g__Neopestalotiopsis		non_aquatic	plant_pathogen
g__Phellinus		non_aquatic	plant_pathogen
g__Phytopythium		non_aquatic	plant_pathogen
g__Pilidium		non_aquatic	plant_pathogen
g__Pythium		non_aquatic	plant_pathogen
g__Setophaeosphaeria		non_aquatic	plant_pathogen
g__Tilletia		non_aquatic	plant_pathogen
g__Lobulomyces		non_aquatic	pollen_saprotroph
g__Serendipita		non_aquatic	root_endophyte
g__Cladophialophora	s__abundans	non_aquatic	soil_saprotroph
g__Arachnion	s__album	non_aquatic	soil_saprotroph
g__Mortierella.s.str	s__alpina	non_aquatic	soil_saprotroph
g__Alloconiothyrium	s__aptrootii	non_aquatic	soil_saprotroph
g__Scedosporium	s__aurantiacum	non_aquatic	soil_saprotroph
g__Mucor	s__circinelloides	non_aquatic	soil_saprotroph
g__Hygrocybe	s__conica	non_aquatic	soil_saprotroph
g__Ramariopsis	s__crocea	non_aquatic	soil_saprotroph
g__Scedosporium	s__dehoogii	non_aquatic	soil_saprotroph
g__Coprinellus	s__disseminatus	non_aquatic	soil_saprotroph
g__Phallus	s__fuscoechinovolvatus	non_aquatic	soil_saprotroph
g__Lichtheimia	s__hyalospora	non_aquatic	soil_saprotroph
g__Umbelopsis	s__isabellina	non_aquatic	soil_saprotroph
g__Thermomyces	s__lanuginosus	non_aquatic	soil_saprotroph
g__Phallus	s__multicolor	non_aquatic	soil_saprotroph
g__Agaricus	s__rotalis	non_aquatic	soil_saprotroph
g__Neocosmospora	s__rubicola	non_aquatic	soil_saprotroph
g__Agaricus		non_aquatic	soil_saprotroph
g__Archaeorhizomyces		non_aquatic	soil_saprotroph
g__Basidioascus		non_aquatic	soil_saprotroph
g__Bifiguratus		non_aquatic	soil_saprotroph
g__Cladophialophora		non_aquatic	soil_saprotroph
g__Dermoloma		non_aquatic	soil_saprotroph
g__Dissophora		non_aquatic	soil_saprotroph
g__Geminibasidium		non_aquatic	soil_saprotroph
g__Goffeauzyma		non_aquatic	soil_saprotroph
g__Hygrocybe		non_aquatic	soil_saprotroph
g__Ileodictyon		non_aquatic	soil_saprotroph
g__Jansia		non_aquatic	soil_saprotroph
g__Leucocoprinus		non_aquatic	soil_saprotroph
g__Umbelopsis		non_aquatic	soil_saprotroph
g__Vishniacozyma		non_aquatic	soil_saprotroph
g__Rhodosporidiobolus	s__azoricus	non_aquatic	unspecified_saprotroph
g__Nodulisporium	s__commutatum	non_aquatic	unspecified_saprotroph
g__Penicillium	s__herquei	non_aquatic	unspecified_saprotroph
g__Penicillium	s__janczewskii	non_aquatic	unspecified_saprotroph
g__Penicillium	s__lanosum	non_aquatic	unspecified_saprotroph
g__Zalaria	s__obscura	non_aquatic	unspecified_saprotroph
g__Hansfordia	s__pulvinata	non_aquatic	unspecified_saprotroph
g__Penicillium	s__soliforme	non_aquatic	unspecified_saprotroph
g__Penicillium	s__variratense	non_aquatic	unspecified_saprotroph
g__Penicillium	s__virgatum	non_aquatic	unspecified_saprotroph
g__Coniochaeta		non_aquatic	unspecified_saprotroph
g__Derxomyces		non_aquatic	unspecified_saprotroph
g__Palmiascoma		non_aquatic	unspecified_saprotroph
g__Phlebia	s__acanthocystis	non_aquatic	wood_saprotroph
g__Phlebia	s__acerina	non_aquatic	wood_saprotroph
g__Kalmusia	s__araucariae	non_aquatic	wood_saprotroph
g__Paraconiothyrium	s__brasiliense	non_aquatic	wood_saprotroph
g__Phanerochaete	s__chrysosporium	non_aquatic	wood_saprotroph
g__Rigidoporus	s__concrescens	non_aquatic	wood_saprotroph
g__Gymnopilus	s__dilepis	non_aquatic	wood_saprotroph
g__Pleurotus	s__djamor	non_aquatic	wood_saprotroph
g__Clonostachys	s__epichloe	non_aquatic	wood_saprotroph
g__Tinctoporellus	s__epimiltinus	non_aquatic	wood_saprotroph
g__Hypoxylon	s__fragiforme	non_aquatic	wood_saprotroph
g__Chaetocalathus	s__fragilis	non_aquatic	wood_saprotroph
g__Abundisporus	s__fuscopurpureus	non_aquatic	wood_saprotroph
g__Fibulomyces	s__fusoideus	non_aquatic	wood_saprotroph
g__Paracamarosporium	s__hawaiiense	non_aquatic	wood_saprotroph
g__Gymnopilus	s__igniculus	non_aquatic	wood_saprotroph
g__Larssoniporia	s__incrustatocystidiata	non_aquatic	wood_saprotroph
g__Wrightoporia	s__japonica	non_aquatic	wood_saprotroph
g__Xylaria	s__laevis	non_aquatic	wood_saprotroph
g__Didymocrea	s__leucaenae	non_aquatic	wood_saprotroph
g__Lyomyces	s__mascarensis	non_aquatic	wood_saprotroph
g__Hymenochaete	s__minor	non_aquatic	wood_saprotroph
g__Pyrrhoderma	s__noxium	non_aquatic	wood_saprotroph
g__Odontoefibula	s__orientalis	non_aquatic	wood_saprotroph
g__Thyridium	s__pluriloculosum	non_aquatic	wood_saprotroph
g__Peniophorella	s__praetermissa	non_aquatic	wood_saprotroph
g__Crepidotus	s__pseudomollis	non_aquatic	wood_saprotroph
g__Hymenochaete	s__rheicolor	non_aquatic	wood_saprotroph
g__Pleurostoma	s__richardsiae	non_aquatic	wood_saprotroph
g__Clonostachys	s__rogersoniana	non_aquatic	wood_saprotroph
g__Hyphodermella	s__rosae	non_aquatic	wood_saprotroph
g__Phanerochaete	s__sordida	non_aquatic	wood_saprotroph
g__Mycoacia	s__subfascicularis	non_aquatic	wood_saprotroph
g__Porpomyces	s__submucidus	non_aquatic	wood_saprotroph
g__Phlebia	s__subserialis	non_aquatic	wood_saprotroph
g__Eichleriella	s__tenuicula	non_aquatic	wood_saprotroph
g__Xenoroussoella	s__triseptata	non_aquatic	wood_saprotroph
g__Hohenbuehelia	s__tristis	non_aquatic	wood_saprotroph
g__Stereophlebia	s__tuberculata	non_aquatic	wood_saprotroph
g__Basidiodendron		non_aquatic	wood_saprotroph
g__Biscogniauxia		non_aquatic	wood_saprotroph
g__Crepidotus		non_aquatic	wood_saprotroph
g__Daldinia		non_aquatic	wood_saprotroph
g__Exidia		non_aquatic	wood_saprotroph
g__Exidiopsis		non_aquatic	wood_saprotroph
g__Favolus		non_aquatic	wood_saprotroph
g__Fibriciellum		non_aquatic	wood_saprotroph
g__Fomitopsis		non_aquatic	wood_saprotroph
g__Gymnopilus		non_aquatic	wood_saprotroph
g__Hyphodontia		non_aquatic	wood_saprotroph
g__Kalmusia		non_aquatic	wood_saprotroph
g__Lachnellula		non_aquatic	wood_saprotroph
g__Montagnula		non_aquatic	wood_saprotroph
g__Oliveonia		non_aquatic	wood_saprotroph
g__Paracamarosporium		non_aquatic	wood_saprotroph
g__Perenniporia		non_aquatic	wood_saprotroph
g__Phanerochaete		non_aquatic	wood_saprotroph
g__Phlebiopsis		non_aquatic	wood_saprotroph
g__Physisporinus		non_aquatic	wood_saprotroph
g__Porostereum		non_aquatic	wood_saprotroph
g__Renatobasidium		non_aquatic	wood_saprotroph
g__Resupinatus		non_aquatic	wood_saprotroph
g__Roseograndinia		non_aquatic	wood_saprotroph
g__Scopuloides		non_aquatic	wood_saprotroph
g__Serpula		non_aquatic	wood_saprotroph
g__Sidera		non_aquatic	wood_saprotroph
g__Stypella		non_aquatic	wood_saprotroph
g__Trechispora		non_aquatic	wood_saprotroph
g__Valsaria		non_aquatic	wood_saprotroph
g__Wolfina		non_aquatic	wood_saprotroph
g__Xenasma		non_aquatic	wood_saprotroph
g__Xylaria		non_aquatic	wood_saprotroph
g__Scolecobasidium	s__cordanae	partly_aquatic	animal_parasite
g__Remotididymella	s__destructiva	partly_aquatic	animal_parasite
g__Metarhizium	s__marquandii	partly_aquatic	animal_parasite
g__Ochroconis	s__mirabilis	partly_aquatic	animal_parasite
g__Ochroconis	s__musae	partly_aquatic	animal_parasite
g__Hannaella	s__taiwanensis	partly_aquatic	animal_parasite
g__Exophiala	s__xenobiotica	partly_aquatic	animal_parasite
g__Aphanomyces		partly_aquatic	animal_parasite
g__Beauveria		partly_aquatic	animal_parasite
g__Exophiala		partly_aquatic	animal_parasite
g__Hortaea		partly_aquatic	animal_parasite
g__Lagenidium		partly_aquatic	animal_parasite
g__Metarhizium		partly_aquatic	animal_parasite
g__Scolecobasidium		partly_aquatic	animal_parasite
g__Hannaella		partly_aquatic	animal_parasite
g__Nigrograna		partly_aquatic	animal_parasite
g__Sordaria	s__tomentoalba	partly_aquatic	dung_saprotroph
g__Pseudeurotium		partly_aquatic	dung_saprotroph
g__Symmetrospora		partly_aquatic	epiphyte
g__Anthostomella	s__lamiacearum	partly_aquatic	foliar_endophyte
g__Myxospora	s__crassiseta	partly_aquatic	litter_saprotroph
g__Cladosporium	s__dominicanum	partly_aquatic	litter_saprotroph
g__Cladosporium	s__halotolerans	partly_aquatic	litter_saprotroph
g__Cladosporium	s__herbarum	partly_aquatic	litter_saprotroph
g__Alfaria	s__terrestris	partly_aquatic	litter_saprotroph
g__Chaetosphaeria	s__virescens.var.caudigerum	partly_aquatic	litter_saprotroph
g__Cladosporium		partly_aquatic	litter_saprotroph
g__Sesquicillium		partly_aquatic	litter_saprotroph
g__Chaetosphaeria		partly_aquatic	litter_saprotroph
g__Lasionectria		partly_aquatic	litter_saprotroph
g__Papiliotrema		partly_aquatic	mycoparasite
g__Yamadazyma	s__atmosphaerica	partly_aquatic	nectar/tap_saprotroph
g__Pichia	s__mandshurica	partly_aquatic	nectar/tap_saprotroph
g__Debaryomyces	s__nepalensis	partly_aquatic	nectar/tap_saprotroph
g__Candida	s__spencermartinsiae	partly_aquatic	nectar/tap_saprotroph
g__Blastobotrys		partly_aquatic	nectar/tap_saprotroph
g__Candida		partly_aquatic	nectar/tap_saprotroph
g__Pichia		partly_aquatic	nectar/tap_saprotroph
g__Curvularia	s__affinis	partly_aquatic	plant_pathogen
g__Moesziomyces	s__antarcticus	partly_aquatic	plant_pathogen
g__Coniothyrium	s__arecacearum	partly_aquatic	plant_pathogen
g__Cochliobolus	s__geniculatus	partly_aquatic	plant_pathogen
g__Phytophthora	s__hydropathica	partly_aquatic	plant_pathogen
g__Fusarium	s__keratoplasticum	partly_aquatic	plant_pathogen
g__Zasmidium	s__musae	partly_aquatic	plant_pathogen
g__Microdochium	s__phragmitis	partly_aquatic	plant_pathogen
g__Epicoccum	s__phragmosporum	partly_aquatic	plant_pathogen
g__Curvularia	s__pseudorobusta	partly_aquatic	plant_pathogen
g__Microdochium	s__ratticaudae	partly_aquatic	plant_pathogen
g__Cytospora	s__rhizophorae	partly_aquatic	plant_pathogen
g__Colletotrichum	s__schimae	partly_aquatic	plant_pathogen
g__Eutypella	s__scoparia	partly_aquatic	plant_pathogen
g__Alternaria		partly_aquatic	plant_pathogen
g__Coniella		partly_aquatic	plant_pathogen
g__Corynespora		partly_aquatic	plant_pathogen
g__Fusarium		partly_aquatic	plant_pathogen
g__Gibberella		partly_aquatic	plant_pathogen
g__Gibellulopsis		partly_aquatic	plant_pathogen
g__Gremmenia		partly_aquatic	plant_pathogen
g__Labyrinthula		partly_aquatic	plant_pathogen
g__Neodevriesia		partly_aquatic	plant_pathogen
g__Pestalotiopsis		partly_aquatic	plant_pathogen
g__Phoma		partly_aquatic	plant_pathogen
g__Pseudopithomyces		partly_aquatic	plant_pathogen
g__Sarocladium		partly_aquatic	plant_pathogen
g__Zasmidium		partly_aquatic	plant_pathogen
g__Betamyces	s__americae-meridionalis	partly_aquatic	pollen_saprotroph
g__Gorgonomyces		partly_aquatic	pollen_saprotroph
g__Operculomyces		partly_aquatic	pollen_saprotroph
g__Pateramyces		partly_aquatic	pollen_saprotroph
g__Pezoloma		partly_aquatic	root_endophyte
g__Chordomyces	s__antarcticus	partly_aquatic	soil_saprotroph
g__Furcasterigmium	s__furcatum	partly_aquatic	soil_saprotroph
g__Malassezia	s__globosa	partly_aquatic	soil_saprotroph
g__Apiotrichum	s__laibachii	partly_aquatic	soil_saprotroph
g__Apiotrichum	s__porosum	partly_aquatic	soil_saprotroph
g__Malassezia	s__restricta	partly_aquatic	soil_saprotroph
g__Apiotrichum	s__scarabaeorum	partly_aquatic	soil_saprotroph
g__Geomyces		partly_aquatic	soil_saprotroph
g__Malassezia		partly_aquatic	soil_saprotroph
g__Microascus		partly_aquatic	soil_saprotroph
g__Mortierella.s.str		partly_aquatic	soil_saprotroph
g__Oidiodendron		partly_aquatic	soil_saprotroph
g__Pseudogymnoascus		partly_aquatic	soil_saprotroph
g__Rhizidium		partly_aquatic	soil_saprotroph
g__Saitozyma		partly_aquatic	soil_saprotroph
g__Solicoccozyma		partly_aquatic	soil_saprotroph
g__Aureobasidium	s__castaneae	partly_aquatic	sooty_mold
g__Microsphaeropsis	s__arundinis	partly_aquatic	unspecified_pathotroph
g__Aspergillus	s__austroafricanus	partly_aquatic	unspecified_saprotroph
g__Penicillium	s__brevicompactum	partly_aquatic	unspecified_saprotroph
g__Aspergillus	s__caesiellus	partly_aquatic	unspecified_saprotroph
g__Aspergillus	s__caespitosus	partly_aquatic	unspecified_saprotroph
g__Penicillium	s__caseifulvum	partly_aquatic	unspecified_saprotroph
g__Talaromyces	s__chlorolomus	partly_aquatic	unspecified_saprotroph
g__Penicillium	s__commune	partly_aquatic	unspecified_saprotroph
g__Penicillium	s__cosmopolitanum	partly_aquatic	unspecified_saprotroph
g__Aspergillus	s__cvjetkovicii	partly_aquatic	unspecified_saprotroph
g__Acremonium	s__felinum	partly_aquatic	unspecified_saprotroph
g__Aspergillus	s__fresenii	partly_aquatic	unspecified_saprotroph
g__Penicillium	s__griseum	partly_aquatic	unspecified_saprotroph
g__Sterigmatomyces	s__halophilus	partly_aquatic	unspecified_saprotroph
g__Aspergillus	s__hydei	partly_aquatic	unspecified_saprotroph
g__Aspergillus	s__micronesiensis	partly_aquatic	unspecified_saprotroph
g__Penicillium	s__multicolor	partly_aquatic	unspecified_saprotroph
g__Protoachlya	s__paradoxa	partly_aquatic	unspecified_saprotroph
g__Aspergillus	s__penicillioides	partly_aquatic	unspecified_saprotroph
g__Penicillium	s__sumatraense	partly_aquatic	unspecified_saprotroph
g__Acremonium		partly_aquatic	unspecified_saprotroph
g__Aspergillus		partly_aquatic	unspecified_saprotroph
g__Neopyrenochaeta		partly_aquatic	unspecified_saprotroph
g__Penicillium		partly_aquatic	unspecified_saprotroph
g__Rhodosporidiobolus		partly_aquatic	unspecified_saprotroph
g__Talaromyces		partly_aquatic	unspecified_saprotroph
g__Mariannaea	s__aquaticola	partly_aquatic	wood_saprotroph
g__Schizophyllum	s__commune	partly_aquatic	wood_saprotroph
g__Auricularia	s__cornea	partly_aquatic	wood_saprotroph
g__Roussoella	s__mediterranea	partly_aquatic	wood_saprotroph
g__Paraphaeosphaeria	s__neglecta	partly_aquatic	wood_saprotroph
g__Xylodon	s__niemelaei	partly_aquatic	wood_saprotroph
g__Paraconiothyrium	s__salinum	partly_aquatic	wood_saprotroph
g__Xylodon	s__taiwanianus	partly_aquatic	wood_saprotroph
g__Xylodon	s__tropicus	partly_aquatic	wood_saprotroph
g__Annulohypoxylon		partly_aquatic	wood_saprotroph
g__Bjerkandera		partly_aquatic	wood_saprotroph
g__Chrysosporium		partly_aquatic	wood_saprotroph
g__Flavodon		partly_aquatic	wood_saprotroph
g__Hyphoderma		partly_aquatic	wood_saprotroph
g__Leptosphaerulina		partly_aquatic	wood_saprotroph
g__Lophiostoma		partly_aquatic	wood_saprotroph
g__Paraconiothyrium		partly_aquatic	wood_saprotroph
g__Paraphaeosphaeria		partly_aquatic	wood_saprotroph
g__Scytalidium		partly_aquatic	wood_saprotroph
g__Xylodon		partly_aquatic	wood_saprotroph
g__Ceratostomella		partly_aquatic	wood_saprotroph
g__Tainosphaeria		partly_aquatic	wood_saprotroph
g__Fulvifomes		partly_aquatic	wood_saprotroph
g__Morosphaeria		partly_aquatic	wood_saprotroph
g__Parasarocladium	s__tasmanniae	partly_aquatic
g__Aplanochytrium			animal_parasite
g__Remotididymella			animal_parasite
g__Stellarchytrium			animal_parasite
g__Queiroziella			epiphyte
g__Alfaria			litter_saprotroph
g__Nothophoma			litter_saprotroph
g__Sirastachys			litter_saprotroph
g__Syncephalis			mycoparasite
g__Trichoderma			mycoparasite
g__Actinomortierella	s__ambigua
g__Alloexidiopsis
g__Candolleomyces
g__feldmanni
g__Gryganskiella
g__Linnemannia
g__Myrmicinosporidium
g__Podila
g__Tulosesus
g__Tyroliella
g__Colletotrichum	s__paxtonii		plant_pathogen
g__Anungitea			plant_pathogen
g__Thanatephorus			plant_pathogen
g__Furcasterigmium	s__cibotii		soil_saprotroph
g__Acremoniopsis			soil_saprotroph
g__Bannozyma			soil_saprotroph
g__Furcasterigmium			soil_saprotroph
g__Teunia			soil_saprotroph
g__Ascovirgaria			unspecified_saprotroph
g__Xenomyrothecium			unspecified_saprotroph
g__Anteaglonium			wood_saprotroph
